# Supplementary material for: Constitutively active STING causes neuroinflammation and degeneration of dopaminergic neurons in mice
Source: eLife. 2022 Oct 31;11:e81943. doi: 10.7554/eLife.81943 (PMC9767458; doi:10.7554/eLife.81943)
Supplement: Figure 3—figure supplement 1—source data 1. [file elife-81943-fig3-figsupp1-data1.zip]

Archive with 6 entries (5 files):
- F3S1 source data/
- __MACOSX/._F3S1 source data
- F3S1 source data/F3S1A.pdf
- __MACOSX/F3S1 source data/._F3S1A.pdf
- F3S1 source data/F3S1B.pdf
- __MACOSX/F3S1 source data/._F3S1B.pdf
